# Supplementary material for: LTP or LTD? Modeling the Influence of Stress on Synaptic Plasticity
Source: eNeuro. 2018 Apr 6;5(1):ENEURO.0242-17.2018. doi: 10.1523/ENEURO.0242-17.2018 (PMC5898787; doi:10.1523/ENEURO.0242-17.2018)
Supplement: Extended Data 1 — The code is composed of a main program (1st part) and three subprograms (2nd to 4th part). The program can be executed by using MATLAB software. Download Extended Data 1, ZIP file. [file sup_enu-eN-TNC-0242-17-s01.zip]

Archive with 4 entries (4 files):
- Code first subroutine.m
- Code Main Program.m
- Code second subroutine.m
- Code third subroutine.m
