# Supplementary material for: LTP or LTD? Modeling the Influence of Stress on Synaptic Plasticity
Source: eNeuro. 2018 Apr 6;5(1):ENEURO.0242-17.2018. doi: 10.1523/ENEURO.0242-17.2018 (PMC5898787; doi:10.1523/ENEURO.0242-17.2018)
Supplement: Extended Data 1 — The code is composed of a main program (1st part) and three subprograms (2nd to 4th part). The program can be executed by using MATLAB software. Download Extended Data 1, ZIP file. [file sup_enu-eN-TNC-0242-17-s01.zip › Code first subroutine.m]

function k=k0(crss,para)

% the function k0 generates a piecewise linear function containing the
% reaction rates of the auto-catalytic excitation of the basic equilibrium

% reaction kinetics k_0, comp. Fig. 5, left
% rate of the auto-catalytic reaction R_S+NSF -> R'_S depending on product
% crss = concentration of R'_S, cf. Sec. Biochemical reaction kinetics

k0unten=para(21); k0oben=para(22); k0min=para(23); k0max=para(24);

% parameters of the auto-catalytic step from 
% the lower level in 'k0unten' to the upper level in 'k0oben'
% within the range 'k0min' to 'k0max' for crss

if crss<k0min, 
    k=k0unten;
elseif crss<k0max,
    k=k0unten+(crss-k0min)/(k0max-k0min)*(k0oben-k0unten);
else
    k=k0oben;
end,
    
