# Supplementary material for: LTP or LTD? Modeling the Influence of Stress on Synaptic Plasticity
Source: eNeuro. 2018 Apr 6;5(1):ENEURO.0242-17.2018. doi: 10.1523/ENEURO.0242-17.2018 (PMC5898787; doi:10.1523/ENEURO.0242-17.2018)
Supplement: Extended Data 1 — The code is composed of a main program (1st part) and three subprograms (2nd to 4th part). The program can be executed by using MATLAB software. Download Extended Data 1, ZIP file. [file sup_enu-eN-TNC-0242-17-s01.zip › Code Main Program.m]

% main file to call
% generates six scenarios of LTP and LTD development
% generates Fig. 2a, 2b, 2c, 3a, 3b, 3c

clear;

% six scenarios
for zaehler=1:6 
    
% manual parameter choice, scaled values
prs=1; pnsf=1; prl=1;                             % production rates of R_S, NSF and R_L
zrs=1; zrss=1; znsf=1; zrl=1;                     % decay rates of R_S, R'_S, NSF and R_L
k0unten=1; k0oben=4;  k0min=0.28;  k0max=0.37;    % k0-reaction kinetics in dependence of the concentration of R'_S, see function k0
k4unten=0.5; k4oben=2;  k4min=0.49;  k4max=0.54;  % k4-reaction kinetics in dependence of the concentration of R_S, see function k4 
k1=1; k2=1; k5=1; k6=1;                           % reaction rates, s. Sec. "Biochemical reaction kinetics"
k11=0;                                            % see Langemann, Pellerin, Peters for detailed equations
k12=1;                                            % k11 drives R_SR_L in membrane, k12 governs decay, etc.
k15=10;                                           % decay of membrane heteromers in absence of glutamat
% signal
k13=0; k14=0; k16=0;                              % auxiliary values, not set in this version
atrkbp75=0;                                       % production change of TrkB or P75, not set here
wann=2; abstnd=5; wieoft=3;                       % description of the signal, wann = when, time instant 
     % abstnd = time distance, wieoft = number of signals
aa=1; za=1;                                      % production change in kernel, decay
uensf=3; uers=1; uerl=1;                         % scaling factors of concentration of NSF, R_S, R_L
acamk=2; zcamk=1;                                % activation of CaMK, decay
uef=1;                                           % part of heteromers in membrane


% coefficients of MR and GR
zMR=1;
zGR=1;

% Michaelis-constants of MR and GR
MMR=0.001;
MGR=5;

% boolean of cortisol presence, scenario 1 = Fig. 1, scenario 2 = Fig. 2
% etc.
if zaehler==1,  ccort=0.5; end     % scenario 1, middle cortisol concentration ccort
if zaehler==2,  ccort=5; end       % scenorio 2, high cortisol concenctration
if zaehler==3,  ccort=0.5; end     % etc.
if zaehler==4,  ccort=5; end
if zaehler==5, ccort=0.0001; end   % scenario 5, very low cortisol concentration
if zaehler==6, ccort=0.0001; end

cMR=zMR*ccort/(ccort+MMR);        % concentraiton cMR of MR w.r. to Michaelis Menten
cGR=zGR*ccort/(ccort+MGR);        % concentraiton cGR of GR w.r. to Michaelis Menten


cp75=cGR;                         % concentratio of P75 depending on GR
if (cMR-cGR)<0, cTrkB=0;          % concentration of TrkB depending on MR-GR like in the paper
else cTrkB=(cMR-cGR);end


% sig2=1: coincidence, =0: no coincidence
if zaehler==1,  sig2=1; end       % scenario 1, coincidence
if zaehler==2,  sig2=1; end       % scenario 2, coincidence
if zaehler==3, sig2=0; end        % scenario 3, no coincidence
if zaehler==4,  sig2=0; end
if zaehler==5,  sig2=1; end
if zaehler==6,  sig2=0; end

% all values are mentionned in the Sec. Biochemical reaction kinetics
zpBDNF=0.1;         % decay of proBDNF
ztPA=0.5;           % decay of tPA
sig1=1;             % auxiliary switch, on

zactTrkB=2;         % decay of activated TrkB
zactp75=2;          % decay of activated P75

% increase BDNF production
pBDNF=10;           % production rate of BDNF
pactTrkB=10;        % production rate of active TrkB
ptPA=2;             % production rate of tPA
zBDNF=2;            % decay of BDNF

% collecting all parameters in the parameter vector para
para=zeros(100,1);
para(1:6)=[pnsf;prs;prl;atrkbp75;aa;acamk]; 
para(11:17)=[znsf;zrs;zrss;zrl;0;za;zcamk];
para(21:28)=[k0unten;k0oben;k0min;k0max;k4unten;k4oben;k4min;k4max];
para(31:34)=[k1;k2;k5;k6];
para(41:43)=[wann;abstnd;wieoft];
para(50:53)=[0;uensf;uers;uerl]; 
para(61:66)=[k11;k12;k13;k14;k15;k16];
para(71:78)=[zpBDNF; ztPA; sig1; sig2; zactTrkB; zactp75; cp75; cTrkB]; 
para(81:84)=[pBDNF; pactTrkB; ptPA; zBDNF];

% initial values 
crss0=0.43;                   % of the concentration R'_S
crl0=prl/zrl;                 % of R_L
crs0=(prs-zrss*crss0)/zrs;    % of R_S
cnsf0=(pnsf-zrss*crss0)/znsf; % of NSF, all set in equilibrium

% initial values
c0pBDNF=0;                    % of proBDNF
c0tPA=0;                      % of tPA
c0BDNF=0;                     % of BDNF
s=0;                          % of signal strength
c0actTrkB=0;                  % of active TrkB
c0actp75=0;                   % of active P75

% setting the initial conditions
q0=[cnsf0;crs0;crss0;crl0;k1/k2*crss0^2;k5/k6*crs0*crl0;s;0;0;0;0;0;c0pBDNF;c0tPA;c0BDNF;c0actTrkB;c0actp75];
% setting the time interval [0,15] for the solution
t=linspace(0,15,2501);
% solving the system of ordinary differential equations
options=odeset('MaxStep',0.2,'RelTol',1e-12,'AbsTol',1e-9);   % options for the routine
[T,Q]=ode15s('rhs4',t,q0,options',para);           % the routine itself

% reading out the concentrations from the solution vector Q
cnsf=Q(:,1); crs=Q(:,2); crss=Q(:,3);     % NSF, R_S, R'_S
crl=Q(:,4); crssrss=Q(:,5); crsrl=Q(:,6); % R_L, R'_SR'_S, R_SR_L
s=Q(:,7);                                 % signal
ctrkbp75=Q(:,8); a=Q(:,9); ccamk=Q(:,10); % TrkB/P75 active, production change in kernel, CaMK
crsrlmem=Q(:,11); crssrlmem=Q(:,12);      % R_SR_L in membrane
prodnsf=(1+uensf*a)*pnsf;  prodnsf=prodnsf.*(prodnsf>0);   % production of NSF in kernel
prodrs=(1+uers*a)*prs;     prodrs=prodrs.*(prodrs>0);      % production of R_S in kernel
prodrl=(1+uerl*a)*prl;     prodrl=prodrl.*(prodrl>0);      % production of R_L in kernel
faktor=2*(crssrss+crsrlmem+crssrlmem);             % auxiliary augmentation factor for the signal
sfin=(faktor.*(faktor<1)+(faktor>=1)).*s;         % augemented signal

cpBDNF=Q(:,13);    % reading out proDBNF concentration
ctPA=Q(:,14);      % tPA
cBDNF=Q(:,15);     % BDNF
cactTrkB=Q(:,16);  % active TrkB
cactp75=Q(:,17);   % active P75

% plotting the figures
  figure(zaehler);    % figure with respect to the scenarios
  rss=['R',char(39),'_S'];   % just a string
  subplot(5,1,1); set(gca,'Position',[0.05 0.85 0.9 0.1])  % position of the subplots
  subplot(5,1,2); set(gca,'Position',[0.05 0.6 0.9 0.2])
  subplot(5,1,3); set(gca,'Position',[0.05 0.4 0.9 0.15])
   subplot(5,1,4); set(gca,'Position',[0.05 0.2 0.9 0.15])
  subplot(5,1,5); set(gca,'Position',[0.05 0.05 0.9 0.1])
  
  ta=t-2;   % affine movement of the time scale
  subplot(5,1,1);    % signal strength, see Figs., all values are given in the legends
  tx=plot(ta,s); set(tx,'LineWidth',2);
  legend('s(t)','Location','NorthWest');
  axis([-2.3 8.1 -0.1 1.1]);
  set(gca,'xTick',-2:1:8)
  %
  subplot(5,1,2);
  tx=plot(ta,cnsf+0.01,'k',ta,crs,'r',ta,crss,'g',ta,2*(crsrlmem+crssrlmem),'m'); set(tx,'LineWidth',2);
  legend('NSF','R_S',rss,'Het/m','Location','NorthWest');
  axis([-2.3 8.1 -0.02 0.95]); 
  set(gca,'xTick',-2:1:8)
  %
  subplot(5,1,3);
  tx=plot(ta,cactTrkB,'k',ta, cactp75,ta,a,'r'); set(tx,'LineWidth',2);
    legend('Trk B','p75','a','Location','NorthWest');
  axis([-2.3 8.1 -0.6 0.6])
set(gca,'xTick',-2:1:8)
  %
  subplot(5,1,4)
  tx=plot(ta,ctPA,'k',ta,cBDNF,'r',ta,cpBDNF,'g'); set(tx, 'LineWidth',2);
  legend('tPA','mBDNF','proBDNF','Location','NorthWest');
  axis([-2.3 8.1 -0.02 0.31])
 set(gca,'xTick',-2:1:8)
  %
  subplot(5,1,5); 
  tx=plot(ta,sfin); set(tx,'LineWidth',2);
  legend('s_{in}(t)','Location','NorthWest');
  axis([-2.3 8.1 -0.1 1.1]);
 set(gca,'xTick',-2:1:8)
  %
  subplot(5,1,1); set(gca,'Position',[0.05 0.85 0.9 0.1])
      subplot(5,1,5); set(gca,'Position',[0.05 0.05 0.9 0.1])
  subplot(5,1,2); set(gca,'Position',[0.05 0.6 0.9 0.2])
 subplot(5,1,4); set(gca,'Position',[0.05 0.2 0.9 0.15])
 subplot(5,1,3); set(gca,'Position',[0.05 0.4 0.9 0.15])

end,
