# Supplementary material for: LTP or LTD? Modeling the Influence of Stress on Synaptic Plasticity
Source: eNeuro. 2018 Apr 6;5(1):ENEURO.0242-17.2018. doi: 10.1523/ENEURO.0242-17.2018 (PMC5898787; doi:10.1523/ENEURO.0242-17.2018)
Supplement: Extended Data 1 — The code is composed of a main program (1st part) and three subprograms (2nd to 4th part). The program can be executed by using MATLAB software. Download Extended Data 1, ZIP file. [file sup_enu-eN-TNC-0242-17-s01.zip › Code second subroutine.m]

function k=k4(crs,para)

% the function k4 generates a piecewise linear function containing the
% reaction rates of the auto-catalytic excitation of the basic equilibrium

% reaction kinetics k_4, comp. Fig. 5, right
% rate of the auto-catalytic reaction R'_S -> R_S+NSF depending on product
% crs = concentration of R_S, cf. Sec. Biochemical reaction kinetics

k4unten=para(25); k4oben=para(26); k4min=para(27); k4max=para(28);

% parameters of the auto-catalytic step from 
% the lower level in 'k4unten' to the upper level in 'k4oben'
% within the range 'k4min' to 'k4max' for crs

if crs<k4min, 
    k=k4unten;
elseif crs<k4max,
    k=k4unten+(crs-k4min)/(k4max-k4min)*(k4oben-k4unten);
else
    k=k4oben;
end,
    
