# Supplementary material for: LTP or LTD? Modeling the Influence of Stress on Synaptic Plasticity
Source: eNeuro. 2018 Apr 6;5(1):ENEURO.0242-17.2018. doi: 10.1523/ENEURO.0242-17.2018 (PMC5898787; doi:10.1523/ENEURO.0242-17.2018)
Supplement: Extended Data 1 — The code is composed of a main program (1st part) and three subprograms (2nd to 4th part). The program can be executed by using MATLAB software. Download Extended Data 1, ZIP file. [file sup_enu-eN-TNC-0242-17-s01.zip › Code third subroutine.m]

function qt=rhs4(t,q,flag,para)

% right-hand side of the system of differential equations
% please use main.m to run

qt=0*q;

% parameter read-out, see main.m for parameter descriptions

pnsf=para(1); prs=para(2); prl=para(3);  atrkbp75=para(4); aa=para(5); acamk=para(6);
znsf=para(11); zrs=para(12); zrss=para(13); zrl=para(14); ztrkbp75=para(15); za=para(16); zcamk=para(17);
k1=para(31); k2=para(32); k5=para(33); k6=para(34);
wann=para(41); abstand=para(42); wieoft=para(43); 
uensf=para(51); uers=para(52); uerl=para(53); 
k11=para(61); k12=para(62); k13=para(63); k14=para(64); k15=para(65); k16=para(66);
zpBDNF=para(71); ztPA=para(72); sig1=para(73); sig2=para(74); zactTrkB=para(75); 
zactp75=para(76); cp75=para(77); cTrkB=para(78);

pBDNF=para(81);     % p production of ...
pactTrkB=para(82);
ptPA=para(83);
zBDNF=para(84);     % z decay of ...


for k=[1:8 10:17],   % assuring non-negative concentrations, which could appear due to rouning errors
  if q(k)<0, q(k)=0; end,
end,

% reading out the values in the state vector t
cnsf=q(1);       % concentration of NSF
crs=q(2);        % concentration of R_S 
crss=q(3);       % concentration of R'_S etc.
crl=q(4);        % of R_L
crssrss=q(5);    % of homomers R'_SR'_S
crsrl=q(6);      % of heteromers R_SR_L
s=q(7);          % signal
ctrkbp75=q(8);   % concentration of TrkB or P75 depending on signal quality
a=q(9);          % production change in kernel
ccamk=q(10);     % CaMKII drives heteromers R_SR_L into the membrane
crsrlmem=q(11);  % concentration of R_SR_L in the membrane
crssrlmem=q(12); % concentration of R'_SR_L in the membrane
cpBDNF=q(13);    % of proBDNF
ctPA=q(14);      % of tPA
cBDNF=q(15);     % of BNDF
cactTrkB=q(16);  % of active TrkB
cactp75=q(17);   % of active P75


K0=k0(crss,para);  % getting the auto-catalytic reaction constants K0 and K4 from
K4=k4(crs,para);   % the sub-routines k0.m and k4.m

% differential equations VARt denotes the time derivative of VAR
% see Sec. Biochemical reaction kinetics
cnsft=max(1+uensf*a,0)*pnsf-znsf*cnsf-K0*cnsf*crs+K4*crss-k13*crsrlmem*cnsf+k14*crssrlmem+k12*crssrlmem;
crst=max(1+uers*a,0)*prs-zrs*crs-K0*cnsf*crs+K4*crss-k5*crs*crl+k6*crsrl+k15*s*crsrlmem;
crsst=-zrss*crss+K0*cnsf*crs-K4*crss-2*k1*crss^2+2*k2*crssrss+k16*s*crssrlmem;
crlt=max(1+uerl*a,0)*prl-zrl*crl-k5*crs*crl+k6*crsrl+k15*s*crsrlmem+k16*s*crssrlmem;
crssrsst=k1*crss^2-k2*crssrss;
crsrlt=k5*crs*crl-k6*crsrl-k11*crsrl*ccamk+k12*crsrlmem+k12*crssrlmem;
st=signal(t,wann,abstand,wieoft);
ctrkbp75t=atrkbp75*s-ztrkbp75*ctrkbp75; 

at=aa*(cactTrkB-cactp75)-za*a; 
ccamkt=acamk*s-zcamk*ccamk;
crsrlmemt=k11*crsrl*ccamk-k12*crsrlmem-k13*crsrlmem*cnsf+k14*crssrlmem-k15*s*crsrlmem;
crssrlmemt=k13*crsrlmem*cnsf-k14*crssrlmem-k12*crssrlmem-k16*s*crsrlmem;

ctpBDNF=sig1*(s)-zpBDNF*cpBDNF-pBDNF*cpBDNF*ctPA; 
ctBDNF=pBDNF*cpBDNF*ctPA-zBDNF*cBDNF;
cttPA=ptPA*(sig2*(s)-ztPA*ctPA);

ctactTrkB=10*(2*pactTrkB*cBDNF*cTrkB-zactTrkB*cactTrkB);
ctactp75=10*(pactTrkB*cpBDNF*cp75-zactp75*cactp75);

% putting the time derivatives in the vector qt as output of rhs4.m
qt(1)=cnsft;
qt(2)=crst;
qt(3)=crsst;
qt(4)=crlt;
qt(5)=crssrsst;
qt(6)=crsrlt;
qt(7)=st;
qt(8)=ctrkbp75t;
qt(9)=at;
qt(10)=ccamkt;
qt(11)=crsrlmemt;
qt(12)=crssrlmemt;
qt(13)=ctpBDNF;
qt(14)=cttPA;
qt(15)=ctBDNF;
qt(16)=ctactTrkB;
qt(17)=ctactp75;


function st=signal(t,wann,abstand,wieoft)

% signal generation in different scenarios, wieoft = number of repetitions, abstance = temporal distance, wann = initial instant

t0=wann;        % first time for the signal
abstand1=0.5;   % signal doubling after 0.5 time units

% generating the signal peaks by piecewise defined functions, depending on
% the switch wieoft = number of peaks
if wieoft==2,
t1=t0+abstand1;
if t<(t0-0.1), st=0; end
if (t>=(t0-0.1))&&(t<t0-0.05), st=8/3*100*(t-t0+0.1); end
if (t>=(t0-0.05))&&(t<(t0+0.05)), st=-8/3*200*(t-t0); end
if (t>=(t0+0.05))&& (t<(t0+0.1)), st=-8/3*100*(t0+0.1-t); end
if (t>=(t0+0.1))&&(t<(t1-0.1)), st=0; end  
if (t>=(t1-0.1))&&(t<(t1-0.05)), st=8/3*100*(t-t1+0.1); end
if (t>=(t1-0.05))&&(t<(t1+0.05)), st=-8/3*200*(t-t1); end
if (t>=(t1+0.05))&& (t<(t1+0.1)), st=-8/3*100*(t1+0.1-t); end
if t>=t1+0.1, st=0; end
end
if wieoft==1,
 if t<(t0-0.1), st=0; end
if (t>=(t0-0.1))&&(t<t0-0.05), st=8/3*100*(t-t0+0.1); end
if (t>=(t0-0.05))&&(t<(t0+0.05)), st=-8/3*200*(t-t0); end
if (t>=(t0+0.05))&& (t<(t0+0.1)), st=-8/3*100*(t0+0.1-t); end
if (t>=(t0+0.1)), st=0; end   
end
if wieoft==3,
 t1=t0+abstand1;
t2=t0+abstand;
if t<(t0-0.1), st=0; end
if (t>=(t0-0.1))&&(t<t0-0.05), st=8/3*100*(t-t0+0.1); end
if (t>=(t0-0.05))&&(t<(t0+0.05)), st=-8/3*200*(t-t0); end
if (t>=(t0+0.05))&& (t<(t0+0.1)), st=-8/3*100*(t0+0.1-t); end
if (t>=(t0+0.1))&&(t<(t1-0.1)), st=0; end  
if (t>=(t1-0.1))&&(t<(t1-0.05)), st=8/3*100*(t-t1+0.1); end
if (t>=(t1-0.05))&&(t<(t1+0.05)), st=-8/3*200*(t-t1); end
if (t>=(t1+0.05))&& (t<(t1+0.1)), st=-8/3*100*(t1+0.1-t); end
if (t>=t1+0.1) &&(t<(t2-0.1)), st=0; end
if (t>=(t2-0.1))&&(t<(t2-0.05)), st=8/3*100*(t-t2+0.1); end
if (t>=(t2-0.05))&&(t<(t2+0.05)), st=-8/3*200*(t-t2); end
if (t>=(t2+0.05))&& (t<(t2+0.1)), st=-8/3*100*(t2+0.1-t); end
if t>=(t2+0.1), st=0; end
end
